# Supplementary material for: A systematic overexpression approach reveals native targets to increase squalene production in Synechocystis sp. PCC 6803
Source: Front Plant Sci. 2023 May 30;14:1024981. doi: 10.3389/fpls.2023.1024981 (PMC10266222; doi:10.3389/fpls.2023.1024981)
Supplement: Supplementary file 2 [file Table_1.xlsx]

## Sheet: Table S3_Applied Constraints
Table S3 (Supplementary file)
Applied constraints for the presented results
Reaction ID	Reaction	Flux (mmol h-1 gDW-1)
PR0001	light uptake	16
EX0006	Glucose uptake	0
EX0007	Glutamine uptake	0
EX0008	Arginine uptake	0
EX0009	Glutamate uptake	0
EX0010	Histidine uptake	0
EX0011	Urea uptake	0
EX0013	NH4+ uptake	0
EX0028	Putrescine uptake	0
EX0029	Spermidine uptake	0
EX0035	Glutamate uptake	0
EX0038	2-(beta-D-Glucosyl)-sn-glycerol uptake	0
TR0003	Periplasm CO2 uptake	0
TR3007	Carboxysome CO2 uptake	0
PR0045	ATPase cytoplasmatic membrane	0
