# Supplementary material for: A systematic overexpression approach reveals native targets to increase squalene production in Synechocystis sp. PCC 6803
Source: Front Plant Sci. 2023 May 30;14:1024981. doi: 10.3389/fpls.2023.1024981 (PMC10266222; doi:10.3389/fpls.2023.1024981)
Supplement: Supplementary file 3 [file Table_2.xlsx]

## Sheet: Table S4_FBA results for amplif
Table S4 (Supplementary file)
FBA results for potential amplification targets predicted by FSEOF
	Squalene flux as percentage of theoretical maximum while maintaining 1/3 biomass flux
Reaction ID	0.00%	10.00%	20.00%	30.00%	40.00%	50.00%	60.00%	70.00%	80.00%	90.00%	100.00%	Reaction
GE0005	0.247001	0.266446	0.28589	0.305335	0.32478	0.344225	0.363669	0.383114	0.402559	0.422004	0.441448	Diphosphate_[cyt] + H2O_[cyt] => 2 Orthophosphate_[cyt]
GM0018	0	0	0.000887693	0.00277191	0.00465612	0.00654033	0.00842455	0.0103088	0.012193	0.0140772	0.0159614	D-Glycerate_[cyt] + NADP+_[cyt] <= Tartronate semialdehyde_[cyt] + NADPH_[cyt] + H+_[cyt]
GM0019	0	0	0.000887693	0.00277191	0.00465612	0.00654033	0.00842455	0.0103088	0.012193	0.0140772	0.0159614	2 Glyoxylate_[cyt] => Tartronate semialdehyde_[cyt] + CO2_[cyt]
GS0003	0.492952	0.497692	0.502432	0.507172	0.511913	0.516653	0.521393	0.526133	0.530873	0.535614	0.540354	D-Fructose 1,6-bisphosphate_[cyt] + H2O_[cyt] => D-Fructose 6-phosphate_[cyt] + Orthophosphate_[cyt]
GS0005	-0.492952	-0.497692	-0.502432	-0.507172	-0.511913	-0.516653	-0.521393	-0.526133	-0.530873	-0.535614	-0.540354	D-Fructose 1,6-bisphosphate_[cyt] <=> Glycerone phosphate_[cyt] + D-Glyceraldehyde 3-phosphate_[cyt]
GS0006	0.861511	0.880976	0.900442	0.919907	0.939373	0.958838	0.978303	0.997769	1.01723	1.0367	1.05616	D-Glyceraldehyde 3-phosphate_[cyt] <=> Glycerone phosphate_[cyt]
GS0007	2.15955	2.22324	2.28694	2.35064	2.41433	2.47803	2.54173	2.60542	2.66912	2.73281	2.79651	D-Glyceraldehyde 3-phosphate_[cyt] + Orthophosphate_[cyt] + NADP+_[cyt] <= 3-Phospho-D-glyceroyl phosphate_[cyt] + NADPH_[cyt] + H+_[cyt]
GS0009	2.15955	2.22324	2.28694	2.35064	2.41433	2.47803	2.54173	2.60542	2.66912	2.73281	2.79651	ATP_[cyt] + 3-Phospho-D-glycerate_[cyt] <=> ADP_[cyt] + 3-Phospho-D-glyceroyl phosphate_[cyt]
GS0010	-0.180664	-0.186576	-0.192487	-0.198399	-0.20431	-0.210222	-0.216133	-0.222044	-0.227956	-0.233867	-0.239779	2-Phospho-D-glycerate_[cyt] <=> 3-Phospho-D-glycerate_[cyt]
GS0011	0.180664	0.186576	0.192487	0.198399	0.20431	0.210222	0.216133	0.222044	0.227956	0.233867	0.239779	2-Phospho-D-glycerate_[cyt] <=> Phosphoenolpyruvate_[cyt] + H2O_[cyt]
PP0001	-0.468983	-0.475321	-0.481659	-0.487997	-0.494335	-0.500673	-0.507011	-0.51335	-0.519688	-0.526026	-0.532364	D-Sedoheptulose 1,7-bisphosphate_[cyt] <=> Glycerone phosphate_[cyt] + D-Erythrose 4-phosphate_[cyt]
PP0002	0.468983	0.475321	0.481659	0.487997	0.494335	0.500673	0.507011	0.51335	0.519688	0.526026	0.532364	D-Sedoheptulose 1,7-bisphosphate_[cyt] + H2O_[cyt] => D-Sedoheptulose 7-phosphate_[cyt] + Orthophosphate_[cyt]
PP0006	0.446187	0.454044	0.461902	0.46976	0.477618	0.485476	0.493334	0.501192	0.50905	0.516907	0.524765	D-Ribose 5-phosphate_[cyt] <=> D-Ribulose 5-phosphate_[cyt]
PP0007	0.468983	0.475321	0.481659	0.487997	0.494335	0.500673	0.507011	0.51335	0.519688	0.526026	0.532364	D-Sedoheptulose 7-phosphate_[cyt] + D-Glyceraldehyde 3-phosphate_[cyt] <=> D-Ribose 5-phosphate_[cyt] + D-Xylulose 5-phosphate_[cyt]
PP0008	0.48015	0.485744	0.491337	0.496931	0.502525	0.508118	0.513712	0.519306	0.524899	0.530493	0.536087	D-Fructose 6-phosphate_[cyt] + D-Glyceraldehyde 3-phosphate_[cyt] <=> D-Erythrose 4-phosphate_[cyt] + D-Xylulose 5-phosphate_[cyt]
PP0009	-0.802245	-0.823969	-0.845693	-0.867418	-0.889142	-0.910866	-0.932591	-0.954315	-0.976039	-0.997764	-1.01949	D-Ribulose 5-phosphate_[cyt] <=> D-Xylulose 5-phosphate_[cyt]
PP0011	1.24839	1.27798	1.30756	1.33715	1.36673	1.39632	1.4259	1.45549	1.48507	1.51466	1.54424	D-Ribulose 1,5-bisphosphate_[cax] + 0.97 CO2_[cax] + 0.97 H2O_[cax] + 0.03 Oxygen_[cax] => 1.97 3-Phospho-D-glycerate_[cax] + 0.03 2-Phosphoglycolate_[cax]
PP0012	1.24839	1.27798	1.30756	1.33715	1.36673	1.39632	1.4259	1.45549	1.48507	1.51466	1.54424	ATP_[cyt] + D-Ribulose 5-phosphate_[cyt] => ADP_[cyt] + D-Ribulose 1,5-bisphosphate_[cyt]
PR0003	7.78624	7.82873	7.87123	7.91373	7.95622	7.99872	8.04122	8.08371	8.12621	8.16871	8.2112	1 Photon_[tlm] => 1 Photon_P700_[tlm]
PR0006	0.224014	0.228727	0.233441	0.238155	0.242868	0.247582	0.252296	0.257009	0.261723	0.266437	0.27115	NADPH_[cyt] + 4 H+_[cyt] + PQ_[tlm] + H2O_[cyt] + CO2_[cyt] => NADP+_[cyt] + PQH2_[tlm] + 4 H+_[tll] + HCO3-_[cyt]
PR0028	7.78624	7.82873	7.87123	7.91373	7.95622	7.99872	8.04122	8.08371	8.12621	8.16871	8.2112	1 Photon_P700_[tlm] + 1 P700_[tlm] + 1 Oxidized ferredoxin_[cyt] => 1 P700p_[tlm] + 1 Reduced ferredoxin_[cyt]
PR0029	7.78624	7.82873	7.87123	7.91373	7.95622	7.99872	8.04122	8.08371	8.12621	8.16871	8.2112	1 P700p_[tlm] + 1 Reduced plastocyanin_[tll] => 1 Oxidized plastocyanin_[tll] + 1 P700_[tlm]
PR0030	2.85705	2.92941	3.00177	3.07414	3.1465	3.21887	3.29123	3.36359	3.43596	3.50832	3.58069	2 Reduced ferredoxin_[cyt] + NADP+_[cyt] + H+_[cyt] <=> 2 Oxidized ferredoxin_[cyt] + NADPH_[cyt]
PT0001	0.0770872	0.0899038	0.10272	0.115537	0.128354	0.14117	0.153987	0.166803	0.17962	0.192437	0.205253	ATP_[cyt] + Pyruvate_[cyt] <= ADP_[cyt] + Phosphoenolpyruvate_[cyt]
PT0024	0.0374518	0.0383393	0.0392268	0.0401144	0.0410019	0.0418895	0.042777	0.0436646	0.0445521	0.0454397	0.0463272	2-Phosphoglycolate_[cyt] + H2O_[cyt] => Glycolate_[cyt] + Orthophosphate_[cyt]
PT0033	0.0374781	0.0383639	0.0392497	0.0401355	0.0410212	0.041907	0.0427928	0.0436786	0.0445644	0.0454502	0.046336	Glycolate_[cyt] + NAD+_[cyt] => Glyoxylate_[cyt] + NADH_[cyt] + H+_[cyt]
PY0009	0.00520992	0.0228183	0.0404268	0.0580352	0.0756436	0.093252	0.11086	0.128469	0.146077	0.163686	0.181294	ATP_[cyt] + CMP_[cyt] <=> ADP_[cyt] + CDP_[cyt]
PY0012	0.0045281	0.022182	0.0398358	0.0574897	0.0751436	0.0927974	0.110451	0.128105	0.145759	0.163413	0.181067	ATP_[cyt] + CDP_[cyt] <=> ADP_[cyt] + CTP_[cyt]
SS0017	0	0.00299262	0.00598525	0.00897787	0.0119705	0.0149631	0.0179557	0.0209484	0.023941	0.0269336	0.0299262	trans,trans-Farnesyl diphosphate_[cyt] + NADPH_[cyt] + H+_[cyt] => Squalene_[cyt] + 2 Diphosphate_[cyt] + NADP+_[cyt]
TE0001	0.00486603	0.0224974	0.0401287	0.0577601	0.0753914	0.0930227	0.110654	0.128285	0.145917	0.163548	0.181179	Pyruvate_[cyt] + D-Glyceraldehyde 3-phosphate_[cyt] => 1-Deoxy-D-xylulose 5-phosphate_[cyt] + CO2_[cyt]
TE0002	0.00485286	0.0224851	0.0401173	0.0577495	0.0753817	0.093014	0.110646	0.128278	0.145911	0.163543	0.181175	2-C-Methyl-D-erythritol 4-phosphate_[cyt] + NADP+_[cyt] <= 1-Deoxy-D-xylulose 5-phosphate_[cyt] + NADPH_[cyt] + H+_[cyt]
TE0003	0.00485286	0.0224851	0.0401173	0.0577495	0.0753817	0.093014	0.110646	0.128278	0.145911	0.163543	0.181175	2-C-Methyl-D-erythritol 4-phosphate_[cyt] + CTP_[cyt] => 4-(Cytidine 5'-diphospho)-2-C-methyl-D-erythritol_[cyt] + Diphosphate_[cyt]
TE0004	0.00485286	0.0224851	0.0401173	0.0577495	0.0753817	0.093014	0.110646	0.128278	0.145911	0.163543	0.181175	4-(Cytidine 5'-diphospho)-2-C-methyl-D-erythritol_[cyt] + ATP_[cyt] <=> 2-Phospho-4-(cytidine 5'-diphospho)-2-C-methyl-D-erythritol_[cyt] + ADP_[cyt]
TE0005	0.00485286	0.0224851	0.0401173	0.0577495	0.0753817	0.093014	0.110646	0.128278	0.145911	0.163543	0.181175	2-Phospho-4-(cytidine 5'-diphospho)-2-C-methyl-D-erythritol_[cyt] => 2-C-Methyl-D-erythritol 2,4-cyclodiphosphate_[cyt] + CMP_[cyt]
TE0006	0.00485286	0.0224851	0.0401173	0.0577495	0.0753817	0.093014	0.110646	0.128278	0.145911	0.163543	0.181175	2-C-Methyl-D-erythritol 2,4-cyclodiphosphate_[cyt] + 2 Reduced ferredoxin_[cyt] + 2 H+_[cyt] => 1-Hydroxy-2-methyl-2-butenyl 4-diphosphate_[cyt] + H2O_[cyt] + 2 Oxidized ferredoxin_[cyt]
TE0007	0.00485286	0.0224851	0.0401173	0.0577495	0.0753817	0.093014	0.110646	0.128278	0.145911	0.163543	0.181175	1-Hydroxy-2-methyl-2-butenyl 4-diphosphate_[cyt] + NADPH_[cyt] + H+_[cyt] => Isopentenyl diphosphate_[cyt] + NADP+_[cyt] + H2O_[cyt]
TE0009	0.00121363	0.00711797	0.0130223	0.0189266	0.024831	0.0307353	0.0366397	0.042544	0.0484483	0.0543527	0.060257	Isopentenyl diphosphate_[cyt] <=> Dimethylallyl diphosphate_[cyt]
TE0010	0.00121363	0.00711797	0.0130223	0.0189266	0.024831	0.0307353	0.0366397	0.042544	0.0484483	0.0543527	0.060257	Dimethylallyl diphosphate_[cyt] + Isopentenyl diphosphate_[cyt] => Diphosphate_[cyt] + Geranyl diphosphate_[cyt]
TE0011	0.00121363	0.00711797	0.0130223	0.0189266	0.024831	0.0307353	0.0366397	0.042544	0.0484483	0.0543527	0.060257	Geranyl diphosphate_[cyt] + Isopentenyl diphosphate_[cyt] => Diphosphate_[cyt] + trans,trans-Farnesyl diphosphate_[cyt]
