# Supplementary material for: A systematic overexpression approach reveals native targets to increase squalene production in Synechocystis sp. PCC 6803
Source: Front Plant Sci. 2023 May 30;14:1024981. doi: 10.3389/fpls.2023.1024981 (PMC10266222; doi:10.3389/fpls.2023.1024981)
Supplement: Supplementary file 4 [file Table_3.xlsx]

## Sheet: Table S5_FVA results for amplif
Table S5 (Supplementary file)
FVA results of potential amplification targets predicted by FSEOF
Reaction ID	Squalene flux as percentage of theoretical maximum while maintaining 1/3 biomass flux																						Reaction
	0.00%		10.00%		20.00%		30.00%		40.00%		50.00%		60.00%		70.00%		80.00%		90.00%		100.00%
	minimum	maximum	minimum	maximum	minimum	maximum	minimum	maximum	minimum	maximum	minimum	maximum	minimum	maximum	minimum	maximum	minimum	maximum	minimum	maximum	minimum	maximum	0
GE0005	0.247001	0.247001	0.266446	0.266446	0.28589	0.28589	0.305335	0.305335	0.32478	0.32478	0.344225	0.344225	0.363669	0.363669	0.383114	0.383114	0.402559	0.402559	0.422004	0.422004	0.441448	0.441448	Diphosphate_[cyt] + H2O_[cyt] => 2 Orthophosphate_[cyt]
GM0018	0	0.0216985	0	0.0219441	4.44089e-16	0.0221897	0	0.0224353	0	0.0226809	4.44089e-16	0.0229265	0	0.0231721	0	0.0234177	0	0.0236633	-4.44089e-16	0.0239089	0	0.0241545	D-Glycerate_[cyt] + NADP+_[cyt] <= Tartronate semialdehyde_[cyt] + NADPH_[cyt] + H+_[cyt]
GM0019	0	0.0216985	0	0.0219441	0	0.0221897	0	0.0224353	0	0.0226809	0	0.0229265	0	0.0231721	0	0.0234177	0	0.0236633	0	0.0239089	0	0.0241545	2 Glyoxylate_[cyt] => Tartronate semialdehyde_[cyt] + CO2_[cyt]
GS0003	0	0.961934	0	0.973013	0	0.984091	0	0.995169	0	1.00625	0	1.01733	0	1.0284	0	1.03948	0	1.05056	0	1.06164	0	1.07272	D-Fructose 1,6-bisphosphate_[cyt] + H2O_[cyt] => D-Fructose 6-phosphate_[cyt] + Orthophosphate_[cyt]
GS0005	-0.961934	-4.02329e-13	-0.973013	1.54226e-13	-0.984091	1.87753e-13	-0.995169	-1.87753e-13	-1.00625	-2.68219e-13	-1.01733	1.07288e-13	-1.0284	2.68219e-14	-1.03948	1.07288e-13	-1.05056	-8.04657e-14	-1.06164	0	-1.07272	1.3411e-13	D-Fructose 1,6-bisphosphate_[cyt] <=> Glycerone phosphate_[cyt] + D-Glyceraldehyde 3-phosphate_[cyt]
GS0006	-666.432	0.966807	-666.441	0.97756	-666.45	0.988314	-666.459	0.999067	-666.468	1.00982	-666.477	1.02057	-666.486	1.02947	-666.495	1.03761	-666.505	1.04575	-666.514	1.05389	-666.523	1.06203	D-Glyceraldehyde 3-phosphate_[cyt] <=> Glycerone phosphate_[cyt]
GS0007	0	1000	0	1000	0	1000	0	1000	0	1000	0	1000	0	1000	0	1000	0	1000	0	1000	0	1000	D-Glyceraldehyde 3-phosphate_[cyt] + Orthophosphate_[cyt] + NADP+_[cyt] <= 3-Phospho-D-glyceroyl phosphate_[cyt] + NADPH_[cyt] + H+_[cyt]
GS0009	-665.133	2.26484	-665.098	2.31983	-665.063	2.37481	-665.028	2.4298	-664.993	2.48478	-664.958	2.53977	-664.923	2.59289	-664.888	2.64526	-664.853	2.69763	-664.818	2.75	-664.782	2.80237	ATP_[cyt] + 3-Phospho-D-glycerate_[cyt] <=> ADP_[cyt] + 3-Phospho-D-glyceroyl phosphate_[cyt]
GS0010	-0.180664	-0.180664	-0.186576	-0.186576	-0.192487	-0.192487	-0.198399	-0.198399	-0.20431	-0.20431	-0.210222	-0.210222	-0.216133	-0.216133	-0.222044	-0.222044	-0.227956	-0.227956	-0.233867	-0.233867	-0.239779	-0.239779	2-Phospho-D-glycerate_[cyt] <=> 3-Phospho-D-glycerate_[cyt]
GS0011	0.180664	0.180664	0.186576	0.186576	0.192487	0.192487	0.198399	0.198399	0.20431	0.20431	0.210222	0.210222	0.216133	0.216133	0.222044	0.222044	0.227956	0.227956	0.233867	0.233867	0.239779	0.239779	2-Phospho-D-glycerate_[cyt] <=> Phosphoenolpyruvate_[cyt] + H2O_[cyt]
PP0001	-0.961934	-4.02329e-13	-0.973013	1.54226e-13	-0.984091	1.87753e-13	-0.995169	-1.87753e-13	-1.00625	-2.68219e-13	-1.01733	1.07288e-13	-1.0284	2.68219e-14	-1.03948	1.07288e-13	-1.05056	-8.04657e-14	-1.06164	0	-1.07272	1.3411e-13	D-Sedoheptulose 1,7-bisphosphate_[cyt] <=> Glycerone phosphate_[cyt] + D-Erythrose 4-phosphate_[cyt]
PP0002	0	0.961934	0	0.973013	0	0.984091	0	0.995169	0	1.00625	0	1.01733	0	1.0284	0	1.03948	0	1.05056	0	1.06164	0	1.07272	D-Sedoheptulose 1,7-bisphosphate_[cyt] + H2O_[cyt] => D-Sedoheptulose 7-phosphate_[cyt] + Orthophosphate_[cyt]
PP0006	0.446187	0.446187	0.454044	0.454044	0.461902	0.461902	0.46976	0.46976	0.477618	0.477618	0.485476	0.485476	0.493334	0.493334	0.501192	0.501192	0.50905	0.50905	0.516907	0.516907	0.524765	0.524765	D-Ribose 5-phosphate_[cyt] <=> D-Ribulose 5-phosphate_[cyt]
PP0007	0.468983	0.468983	0.475321	0.475321	0.481659	0.481659	0.487997	0.487997	0.494335	0.494335	0.500673	0.500673	0.507011	0.507011	0.51335	0.51335	0.519688	0.519688	0.526026	0.526026	0.532364	0.532364	D-Sedoheptulose 7-phosphate_[cyt] + D-Glyceraldehyde 3-phosphate_[cyt] <=> D-Ribose 5-phosphate_[cyt] + D-Xylulose 5-phosphate_[cyt]
PP0008	0.333262	0.48015	0.348648	0.485744	0.364035	0.491337	0.379421	0.496931	0.394807	0.502525	0.410193	0.508118	0.425579	0.513712	0.440965	0.519306	0.456352	0.524899	0.471738	0.530493	0.487124	0.536087	D-Fructose 6-phosphate_[cyt] + D-Glyceraldehyde 3-phosphate_[cyt] <=> D-Erythrose 4-phosphate_[cyt] + D-Xylulose 5-phosphate_[cyt]
PP0009	-0.802245	-0.802245	-0.823969	-0.823969	-0.845693	-0.845693	-0.867418	-0.867418	-0.889142	-0.889142	-0.910866	-0.910866	-0.932591	-0.932591	-0.954315	-0.954315	-0.976039	-0.976039	-0.997764	-0.997764	-1.01949	-1.01949	D-Ribulose 5-phosphate_[cyt] <=> D-Xylulose 5-phosphate_[cyt]
PP0011	1.24839	1.24839	1.27798	1.27798	1.30756	1.30756	1.33715	1.33715	1.36673	1.36673	1.39632	1.39632	1.4259	1.4259	1.45549	1.45549	1.48507	1.48507	1.51466	1.51466	1.54424	1.54424	D-Ribulose 1,5-bisphosphate_[cax] + 0.97 CO2_[cax] + 0.97 H2O_[cax] + 0.03 Oxygen_[cax] => 1.97 3-Phospho-D-glycerate_[cax] + 0.03 2-Phosphoglycolate_[cax]
PP0012	1.24839	1.24839	1.27798	1.27798	1.30756	1.30756	1.33715	1.33715	1.36673	1.36673	1.39632	1.39632	1.4259	1.4259	1.45549	1.45549	1.48507	1.48507	1.51466	1.51466	1.54424	1.54424	ATP_[cyt] + D-Ribulose 5-phosphate_[cyt] => ADP_[cyt] + D-Ribulose 1,5-bisphosphate_[cyt]
PR0003	7.33821	8.67991	7.37128	8.64563	7.40435	8.61135	7.43742	8.57707	7.47049	8.5428	7.50356	8.50852	7.53663	8.47424	7.5697	8.43997	7.60276	8.40569	7.63583	8.37141	7.6689	8.33714	1 Photon_[tlm] => 1 Photon_P700_[tlm]
PR0006	0	0.224014	0	0.228727	0	0.233441	0	0.238155	0	0.242868	0	0.247582	0	0.252296	0	0.257009	0	0.261723	0	0.266437	0	0.27115	NADPH_[cyt] + 4 H+_[cyt] + PQ_[tlm] + H2O_[cyt] + CO2_[cyt] => NADP+_[cyt] + PQH2_[tlm] + 4 H+_[tll] + HCO3-_[cyt]
PR0028	7.33821	8.67991	7.37128	8.64563	7.40435	8.61135	7.43742	8.57707	7.47049	8.5428	7.50356	8.50852	7.53663	8.47424	7.5697	8.43997	7.60276	8.40569	7.63583	8.37141	7.6689	8.33714	1 Photon_P700_[tlm] + 1 P700_[tlm] + 1 Oxidized ferredoxin_[cyt] => 1 P700p_[tlm] + 1 Reduced ferredoxin_[cyt]
PR0029	7.33821	8.67991	7.37128	8.64563	7.40435	8.61135	7.43742	8.57707	7.47049	8.5428	7.50356	8.50852	7.53663	8.47424	7.5697	8.43997	7.60276	8.40569	7.63583	8.37141	7.6689	8.33714	1 P700p_[tlm] + 1 Reduced plastocyanin_[tll] => 1 Oxidized plastocyanin_[tll] + 1 P700_[tlm]
PR0030	2.62521	1000	2.69338	1000	2.76155	1000	2.82972	1000	2.8979	1000	2.96607	1000	3.03424	1000	3.10241	1000	3.17058	1000	3.23876	1000	3.30693	1000	2 Reduced ferredoxin_[cyt] + NADP+_[cyt] + H+_[cyt] <=> 2 Oxidized ferredoxin_[cyt] + NADPH_[cyt]
PT0001	0.0770872	0.0770872	0.0899038	0.0899038	0.10272	0.10272	0.115537	0.115537	0.128354	0.128354	0.14117	0.14117	0.153987	0.153987	0.166803	0.166803	0.17962	0.17962	0.192437	0.192437	0.205253	0.205253	ATP_[cyt] + Pyruvate_[cyt] <= ADP_[cyt] + Phosphoenolpyruvate_[cyt]
PT0024	0.0374518	0.0374518	0.0383393	0.0383393	0.0392268	0.0392268	0.0401144	0.0401144	0.0410019	0.0410019	0.0418895	0.0418895	0.042777	0.042777	0.0436646	0.0436646	0.0445521	0.0445521	0.0454397	0.0454397	0.0463272	0.0463272	2-Phosphoglycolate_[cyt] + H2O_[cyt] => Glycolate_[cyt] + Orthophosphate_[cyt]
PT0033	0.0374781	0.0374781	0.0383639	0.0383639	0.0392497	0.0392497	0.0401355	0.0401355	0.0410212	0.0410212	0.041907	0.041907	0.0427928	0.0427928	0.0436786	0.0436786	0.0445644	0.0445644	0.0454502	0.0454502	0.046336	0.046336	Glycolate_[cyt] + NAD+_[cyt] => Glyoxylate_[cyt] + NADH_[cyt] + H+_[cyt]
PY0009	0.00519346	0.00520992	0.022803	0.0228183	0.0404125	0.0404268	0.058022	0.0580352	0.0756315	0.0756436	0.093241	0.093252	0.110851	0.11086	0.12846	0.128469	0.14607	0.146077	0.163679	0.163686	0.181289	0.181294	ATP_[cyt] + CMP_[cyt] <=> ADP_[cyt] + CDP_[cyt]
PY0012	0.00451164	0.0045281	0.0221666	0.022182	0.0398216	0.0398358	0.0574765	0.0574897	0.0751315	0.0751436	0.0927865	0.0927974	0.110441	0.110451	0.128096	0.128105	0.145751	0.145759	0.163406	0.163413	0.181061	0.181067	ATP_[cyt] + CDP_[cyt] <=> ADP_[cyt] + CTP_[cyt]
SS0017	0	0	0.00299262	0.00299262	0.00598525	0.00598525	0.00897787	0.00897787	0.0119705	0.0119705	0.0149631	0.0149631	0.0179557	0.0179557	0.0209484	0.0209484	0.023941	0.023941	0.0269336	0.0269336	0.0299262	0.0299262	trans,trans-Farnesyl diphosphate_[cyt] + NADPH_[cyt] + H+_[cyt] => Squalene_[cyt] + 2 Diphosphate_[cyt] + NADP+_[cyt]
TE0001	0.00486603	0.00486603	0.0224974	0.0224974	0.0401287	0.0401287	0.0577601	0.0577601	0.0753914	0.0753914	0.0930227	0.0930227	0.110654	0.110654	0.128285	0.128285	0.145917	0.145917	0.163548	0.163548	0.181179	0.181179	Pyruvate_[cyt] + D-Glyceraldehyde 3-phosphate_[cyt] => 1-Deoxy-D-xylulose 5-phosphate_[cyt] + CO2_[cyt]
TE0002	0.00485286	0.00485286	0.0224851	0.0224851	0.0401173	0.0401173	0.0577495	0.0577495	0.0753817	0.0753817	0.093014	0.093014	0.110646	0.110646	0.128278	0.128278	0.145911	0.145911	0.163543	0.163543	0.181175	0.181175	2-C-Methyl-D-erythritol 4-phosphate_[cyt] + NADP+_[cyt] <= 1-Deoxy-D-xylulose 5-phosphate_[cyt] + NADPH_[cyt] + H+_[cyt]
TE0003	0.00485286	0.00485286	0.0224851	0.0224851	0.0401173	0.0401173	0.0577495	0.0577495	0.0753817	0.0753817	0.093014	0.093014	0.110646	0.110646	0.128278	0.128278	0.145911	0.145911	0.163543	0.163543	0.181175	0.181175	2-C-Methyl-D-erythritol 4-phosphate_[cyt] + CTP_[cyt] => 4-(Cytidine 5'-diphospho)-2-C-methyl-D-erythritol_[cyt] + Diphosphate_[cyt]
TE0004	0.00485286	0.00485286	0.0224851	0.0224851	0.0401173	0.0401173	0.0577495	0.0577495	0.0753817	0.0753817	0.093014	0.093014	0.110646	0.110646	0.128278	0.128278	0.145911	0.145911	0.163543	0.163543	0.181175	0.181175	4-(Cytidine 5'-diphospho)-2-C-methyl-D-erythritol_[cyt] + ATP_[cyt] <=> 2-Phospho-4-(cytidine 5'-diphospho)-2-C-methyl-D-erythritol_[cyt] + ADP_[cyt]
TE0005	0.00485286	0.00485286	0.0224851	0.0224851	0.0401173	0.0401173	0.0577495	0.0577495	0.0753817	0.0753817	0.093014	0.093014	0.110646	0.110646	0.128278	0.128278	0.145911	0.145911	0.163543	0.163543	0.181175	0.181175	2-Phospho-4-(cytidine 5'-diphospho)-2-C-methyl-D-erythritol_[cyt] => 2-C-Methyl-D-erythritol 2,4-cyclodiphosphate_[cyt] + CMP_[cyt]
TE0006	0.00485286	0.00485286	0.0224851	0.0224851	0.0401173	0.0401173	0.0577495	0.0577495	0.0753817	0.0753817	0.093014	0.093014	0.110646	0.110646	0.128278	0.128278	0.145911	0.145911	0.163543	0.163543	0.181175	0.181175	2-C-Methyl-D-erythritol 2,4-cyclodiphosphate_[cyt] + 2 Reduced ferredoxin_[cyt] + 2 H+_[cyt] => 1-Hydroxy-2-methyl-2-butenyl 4-diphosphate_[cyt] + H2O_[cyt] + 2 Oxidized ferredoxin_[cyt]
TE0007	0	0.00485286	0	0.0224851	0	0.0401173	0	0.0577495	0	0.0753817	0	0.093014	0	0.110646	0	0.128278	0	0.145911	0	0.163543	0	0.181175	1-Hydroxy-2-methyl-2-butenyl 4-diphosphate_[cyt] + NADPH_[cyt] + H+_[cyt] => Isopentenyl diphosphate_[cyt] + NADP+_[cyt] + H2O_[cyt]
TE0009	-0.00363923	0.00121363	-0.0153671	0.00711797	-0.027095	0.0130223	-0.0388229	0.0189266	-0.0505508	0.024831	-0.0622786	0.0307353	-0.0740065	0.0366397	-0.0857344	0.042544	-0.0974623	0.0484483	-0.10919	0.0543527	-0.120918	0.060257	Isopentenyl diphosphate_[cyt] <=> Dimethylallyl diphosphate_[cyt]
TE0010	0.00121363	0.00121363	0.00711797	0.00711797	0.0130223	0.0130223	0.0189266	0.0189266	0.024831	0.024831	0.0307353	0.0307353	0.0366397	0.0366397	0.042544	0.042544	0.0484483	0.0484483	0.0543527	0.0543527	0.060257	0.060257	Dimethylallyl diphosphate_[cyt] + Isopentenyl diphosphate_[cyt] => Diphosphate_[cyt] + Geranyl diphosphate_[cyt]
TE0011	0.00121363	0.00121363	0.00711797	0.00711797	0.0130223	0.0130223	0.0189266	0.0189266	0.024831	0.024831	0.0307353	0.0307353	0.0366397	0.0366397	0.042544	0.042544	0.0484483	0.0484483	0.0543527	0.0543527	0.060257	0.060257	Geranyl diphosphate_[cyt] + Isopentenyl diphosphate_[cyt] => Diphosphate_[cyt] + trans,trans-Farnesyl diphosphate_[cyt]
